# Supplementary material for: Topological screen identifies hundreds of Cp190- and CTCF-dependent Drosophila chromatin insulator elements
Source: Sci Adv. 2023 Feb 3;9(5):eade0090. doi: 10.1126/sciadv.ade0090 (PMC9897668; doi:10.1126/sciadv.ade0090)
Supplement: Supplementary file 2 — Tables S1 to S6 [file sciadv.ade0090_tables_s1_to_s6.zip]

Archive with 6 entries (6 files):
- ade0090_Table_S1.xlsx
- ade0090_Table_S2.xlsx
- ade0090_Table_S3.xlsx
- ade0090_Table_S4.xlsx
- ade0090_Table_S5.xlsx
- ade0090_Table_S6.xlsx
