# Supplementary material for: Topological screen identifies hundreds of Cp190- and CTCF-dependent Drosophila chromatin insulator elements
Source: Sci Adv. 2023 Feb 3;9(5):eade0090. doi: 10.1126/sciadv.ade0090 (PMC9897668; doi:10.1126/sciadv.ade0090)
Supplement: Supplementary file 2 — Tables S1 to S6 [file sciadv.ade0090_tables_s1_to_s6.zip › ade0090_Table_S4.xlsx]

## Sheet: Sheet1
Table S4. The list of antibodies used in the study
Name of the antibody	Amount	Host	Beads for IP	Source	Reference	PMID
Su(Hw)	3 µl	rabbit polyclonal	Protein A	V.Pirrotta	ref. (38)	PMID: 22767387
CTCF	5 µl	rabbit polyclonal	Protein A	R. Renkavitz	ref. (91)	PMID: 15678159
Mod(Mdg4)	3 µl	rabbit polyclonal	Protein A	V.Corses	ref. (92)	PMID: 9491892
a-Cp190 (Bx63)	2 µl	mouse monoclonal	Protein G	H.Saumweber	ref. (93)	PMID: 3143740
a-Ibf1	1.5 µl	rat polyclonal	Protein G	M.L. Espinas	ref. (94)	PMID: 24502977
