# Supplementary material for: Topological screen identifies hundreds of Cp190- and CTCF-dependent Drosophila chromatin insulator elements
Source: Sci Adv. 2023 Feb 3;9(5):eade0090. doi: 10.1126/sciadv.ade0090 (PMC9897668; doi:10.1126/sciadv.ade0090)
Supplement: Supplementary file 2 — Tables S1 to S6 [file sciadv.ade0090_tables_s1_to_s6.zip › ade0090_Table_S5.xlsx]

## Sheet: Sheet1
Table S5. The list of PCR primers
Primers_for_genotyping	5'-3' sequence
CTCFfw4	AAGTACCAATGCGACATCTGCAA
CTCFrev3	GCATGTCATTGGCACATCAGAG
CTCFfw5	CAACTCCAAGATCAGTGCCAAAA
CTCFrev2	CCTGCTCAATCATATCCATCAGCT
BP3	GCCATAACGGCAGAACCAAAG
BP4	ATGAGGCCATCTCAGTCGC
CP190fw	GGTGAAGTCAAGTCCGTGAAAGTG
CP190-NcoIrev	TTAACGTTCTCCATGGTGCGACG
Primers_for_ChIP-qPCR	5'-3' sequence
3L-nc-1.1	AAACTGCCGCACGACGGAGG
3L-nc-1.2	CGGCCCTGCAACGCCTGTAA
62D-1.1	ACTTTTGGGCTGCACGTATC
62D-1.2	GCGCGGGACAAACTTATTTA
Fub-1.1	AAGGACTCGCTCATGCCTAA
Fub-1.2	CTTTCGGCAGGTAGCTCAAG
