# Supplementary material for: Topological screen identifies hundreds of Cp190- and CTCF-dependent Drosophila chromatin insulator elements
Source: Sci Adv. 2023 Feb 3;9(5):eade0090. doi: 10.1126/sciadv.ade0090 (PMC9897668; doi:10.1126/sciadv.ade0090)
Supplement: Supplementary file 3 — Supplementary code file [file sciadv.ade0090_supplementary_code.zip]

Archive with 3 entries (3 files):
- gen_ContactCcrossingCurves.sh
- gen_InsulatorLoopingTest.sh
- hic_normalize.R
